# Supplementary material for: GluOC Induced SLC7A11 and SLC38A1 to Activate Redox Processes and Resist Ferroptosis in TNBC
Source: Cancers (Basel). 2025 Feb 21;17(5):739. doi: 10.3390/cancers17050739 (PMC11899354; doi:10.3390/cancers17050739)
Supplement: Supplementary file 1 [file cancers-17-00739-s001.zip]

Archive with 1 entries (1 files):
- cancers-3460792-supplementary.pdf
